# Supplementary material for: Protection induced in pigs previously infected by the non-virulent strain 1330 of Streptococcus suis serotype 2 is not due to the secretion of the bacteriocin suicin
Source: PLoS One. 2025 May 29;20(5):e0323370. doi: 10.1371/journal.pone.0323370 (PMC12122026; doi:10.1371/journal.pone.0323370)
Supplement: S1 Table — (XLSX) [file pone.0323370.s003.xlsx]

## Sheet: Sheet1
Primer Name	Sequence (5' to 3')
bacteriocin-1	CTCGATACTCTTCACCATAGG
bacteriocin-2	GTTGCTAAAGTTGAAAGGCTC
bacteriocin-5	AGACATAAAAAGCGGATGACC
bacteriocin-6	GGTCATCCGCTTTTTATGTCTCTTTTCGAGTAAGGTCCCTC
bacteriocin-7	GAGGGACCTTACTCGAAAAGAGACATAAAAAGCGGATGACC
bacteriocin-8	CCAGTTTGGATAGTGGTAGGAG
